# Supplementary material for: Expansion of the Phenotypic and Genotypic Spectrum of MED13L‐Associated Neurodevelopmental Disorder: A Case Report and Literature Review
Source: Mol Genet Genomic Med. 2026 Jun 25;14(7):e70254. doi: 10.1002/mgg3.70254 (PMC13294993; doi:10.1002/mgg3.70254)
Supplement: Supplementary file 1 — Table S1: Detailed Genotype and Phenotype Correlations for MED13L. [file MGG3-14-e70254-s001.xlsx]

## Sheet: Sheet1
Supplementary Table 1. Detailed Genotype and Phenotype Correlations for MED13L
Patient Index	1	2	3	4	5	6	7	8	9	10	11	12	13	14	15	16	17	18	19	20	21	22	23	24	25	26	27	28	29	30	31	32	33
PubmedID	23403903	23403903	23403903	29046205	25758992	25758992	25758992	25758992	25758992	25758992	25758992	29511999	29511999	29511999	29511999	29511999	29159987	28371282	28371282	37512036	24781760	31337854	39257968	39257968	39257968	39257968	39257968	39257968	39257968	39257968	39257968	39257968	39257968
Phenotypes	Supracardial TAPVC, pulmonary atresia, VSD，moderate ID, gross and fine motor coordination problems, hypotonia	TOF，Gross developmental delay, hypoton	pVSD，earning difficulties, hypotonia	Head and facial deformities, delayed language and motor development, congenital scoliosis	language and motor delay, mild-to-moderate ID	language and motor delay,ASD①	language and motor delay,moderate ID	ID,language and motor delay	ID,language and motor delay	motor delay	ID,language and motor delay	DD/ID,Motor delay,Speech delay	DD/ID,ASD①,Motor delay,Speech delay	DD/ID,Motor delay,Speech delay	DD/ID,ASD①,Motor delay,Speech delay	DD/ID,language and motor delay	severe DD,language and motor delay	mild DD,motor delay	DD,language and motor delay	speech delay	speech and motor delay	DD/ID,special facial features,ASD	movement disorder,depth perception	low muscle tone	low muscle tone,seizures	low muscle tone，DD，vision impairment	low muscle tone，DD	vision impairment	low muscle tone,vision impairment	spastic cerebral palsy, high muscle tone,vision impairment	low muscle tone, large head size,vision impairment	low muscle tone,DD	low muscle tone, high muscle tone,vision impairment
Patient ID	Patient 1	Patient 2	Patient 3	.	Index 1	Index 2	Index 3	Index 4	Index 5	Index 7	Index 8	patient 1	patient 2	patient 3	patient 4	patient 24	Patient 1	patient 2	patient 3	.	patient 2	patient 34	F5S1	F8S1	F8S2	F11S1	F18S1	F23S1	F28S1	F30S1	F36S1	F40S1	F43S1
Country, ethnicity information	NA	NA	NA	CHINA	American Caucasian	Belgium	France	Portugal	Belgium	Scotland, Ireland, Ashkenazi Jewish, USA	Portugal	NA	NA	NA	NA	NA	NA	NA	NA	Lithuanian	NA	NA	NA	NA	NA	NA	NA	NA	NA	NA	NA	NA	NA
MED13L allele	Exons2(17 kb deletion )	Exons3–4(115 kb deletion)	Triplication(1Mb)	duplication(1.03 Mb)	Exons 2–4(180kb)	Exons 3–4(125kb)	Exons 5–28(64kb)	Exons 2–26(296kb)	Exons 2–22(276kb)	all(3Mb)	all exons(1.9Mb)	exon 1–2 deletion	exon 2 to 4 deletion	exon 3 to 18 deletio	exon 5 to 22 deletion	exon 3 to 4 deletion	278,879 bp deletion	c.311-15842_2569+780/p.V104_T857	c.311-15842_2569+780/p.V104_T857	c.(310+1_311-1)_(1280+1_1281-1)del	c.480-194_5175+201del	hg19: deletion(4.2Mb)	NA	NA	NA	NA	NA	NA	NA	NA	NA	NA	NA
Sequence identifer	NM_015335	NM_015335	NM_015335	NM_015335	NM_015335	NM_015335	NM_015335	NM_015335	NM_015335	NM_015335	NM_015335	NM_015335	NM_015335	NM_015335	NM_015335	NM_015335	NM_015335	NM_015335	NM_015335	NM_015335.5	NM_015335	NM_015335.4	NM_015335.4	NM_015335.4	NM_015335.4	NM_015335.4	NM_015335.4	NM_015335.4	NM_015335.4	NM_015335.4	NM_015335.4	NM_015335.4	NM_015335.4
Chromosomal location	g.(115,155,757_115,158,648)_115,175,505_115,176,337)del	g.( 114,906,957_114,960,998)_( 115,075,825_115,116,716) del	g.(114507371_114,508,443)_( 115,527,724_115528576)tri	GRCh37/hg19:116170802- 117206259	chr12:116, 497 ,982_116,681, 549	chr12:116, 466, 743_116,591, 383	chr12:116 , 405 ,600_116, 469, 708	chr12:116 ,408,736_116, 704, 303	chr12:116 ,420, 188_116,695, 775	chr12:115 ,067 ,028_118,264, 352	chr12:115 ,497, 811_117,432, 905	chr12	chr12	chr12	chr12	chr12	chr12:g.116,443,043–116,721,923 [hg19]	chr12:g.116440028_116565159	chr12:g.116440028_116565159	chr12:g.116523305_116621185[hg19/2009]	Chr12:g.116419988_116460600del	Chr12:12q24.1-q24.23	[GRCh37] 12q24.21(116519929-116553225)x1	arr[GRCh37] 12q24.21(116,673,140-116,676,995)x1	arr[GRCh37] 12q24.21(116,673,140-116,676,995)x1	arr[hg18] 12q24.21(114,895,862-115,110,038)x1	arr[GRCh37] 12q24.1 (116528514-116605811)x1	arr[GRCh37] 12q24.1(116475997-116622480)x1	arr[GRCh37] 12q24.1(116500909-116569088)x1	arr[GRCh37] 12q24.1(116440480-116471085)x1	arr[GRCh37] 12q24.1(116401137-116502678)x1	arr[GRCh37] 12q24.1(116534473_116549318)x1	arr[GRCh37] 12q24.1(116398778-116549603)x1
Mutation Detection Method(s)	WES	CGH	Microarray(Genome-Wide Human SNP Array)	Whole genome SNP chip technology	CGH	CMA	CMA	CGH	CMA	CGH	CGH	array-CGH	array-CGH	array-CGH	array-CGH	array-CGH	WES	NGS	NGS	SNP-CGH	Array-CGH	WES	CMA	CMA	CMA	CMA	CMA	CMA	CMA	CMA	CMA	CMA	CMA
Variant type	deletion	deletion	triplication	duplication	duplication	deletion	duplication	duplication	deletion	duplication	deletion	deletion	deletion	deletion	deletion	deletion	deletion	deletion	deletion	deletion	deletion	deletion	deletion	deletion	deletion	deletion	deletion	deletion	deletion	deletion	deletion	deletion	deletion
Mutation inheritance	de novo	de novo	de novo	de novo	de novo	de novo	de novo	de novo	de novo	Maternally derived	de novo	NA	de novo	de novo	de novo	de novo	de novo	Y(Patients 2 and 3 inherited an intragenic deletion from their mother,who was confirmed as a mosaic carrier of this deletion)	Y(Patients 2 and 3 inherited an intragenic deletion from their mother,who was confirmed as a mosaic carrier of this deletion)	de novo	de novo	de novo	NA	de novo	de novo	de novo	NA	de novo	NA	NA	NA	de novo	de novo
Age at diagnosis	4y	8m( Cyanotic tetralogy of Fallot）	NA	4y2m	NA	NA	NA	NA	NA	NA	NA	2	3.8	9	9	1.6y	NA	NA	NA	NA	NA	NA	NA	NA	NA	NA	NA	NA	NA	NA	NA	NA	NA
Age at last examination (y)	NA	NA	NA	4y2m	11y	NA	NA	NA	NA	NA	NA	NA	NA	NA	NA	NA	NA	NA	1y1m	NA	NA	NA	NA	NA	NA	NA	NA	NA	NA	NA	NA	NA	NA
Sex	female	female	female	male	female	male	female	male	female	male	female	female	male	male	male	female	female	female	female	male	mele	female	female	male	male	female	female	male	male	male	male	male	male
Neonatal
Birth history	NA	NA	NA	NA	the only affected child of a dizygotic twin	the fourth child	the first child o	the only child	the first child	Two other family members, the index’s mother and a female sibling, had the same facial appearance , but with delayed menarche only and no other significant medical issues.	the only child	NA	NA	NA	NA	NA	the second child	Patient 3 is the younger sister of patient 2	Patient 3 is the younger sister of patient 2	a healthy older brother and a healthy younger sister	NA	NA	NA	NA	NA	NA	NA	NA	NA	NA	NA	NA	NA
Delivery - weeks gestation	40	NA	born 5 days preterm	born at term	37	born at term	born at term	35	born at term	NA	born at term	NA	NA	NA	NA	NA	born full-term	39	39	born full-term	42	NA	NA	NA	NA	NA	NA	NA	NA	NA	NA	NA	NA
Delivery - c-section or vaginal (dystocic delivery?)	NO	NA	NA(a history of transient but marked fetal hydrops during pregnancy (weeks 16–25))	Y(cesarean section)	NA	NA	NA	Y(cesarean section due to preeclampsia)	NA	NA	ventouse delivery	NA	NA	NA	NA	NA	N	NA	NA	N	NA	NA	NA	NA	NA	NA	NA	NA	NA	NA	NA	NA	NA
Birth weight (w/% or SD)	2550 g (<3rd centile)	1800 g (<3rd centile)	2200 g (<3rd centile)	NA	2810 g (10−25 centile, −0.9 SD)	3050 g(10− 25 centile, − 0.7 SD)	2590 g (5− 10 centile, − 1.4 SD)	2330 g( 25 centile)	3250 g(25− 50 centile, − 0.1 SD)	NA	3269 g (50 centile, − 0.04 SD)	NA	NA	NA	NA	NA	3290 g (0 SD)	2250 g (<3rd centile)	2838 g (25–50th centile)	3200 g (10th centile)	3300 g	NA	NA	NA	NA	NA	NA	NA	NA	NA	NA	NA	NA
Birth length (w/% or SD)	45 cm (3rd centile)	NA	47 cm (3rd centile).	NA	48 cm (−0.9 SD)	49 cm(10− 25 centile, − 0.8 SD)	47.5 cm (10− 25 centile; − 1.1 SD)	47 cm(25–50 centile)	50 cm(25− 50 centile, − 0.2 SD)	NA	49.5 cm (25− 50 centile, − 0.4 SD),	NA	NA	NA	NA	NA	50 cm (0 SD)	44.5 cm (<3rd centile)	48 cm (25–50th centile)	51 cm (25th–50th centile)	NA	height or length below 5th percentile for age	NA	NA	NA	NA	NA	NA	NA	NA	NA	NA	NA
Birth OFC (w/% or SD)	33 cm (3rd–10th centile)	NA	NA	NA	33 cm (10 centile, −1.2 SD),	(35 cm(25− 50 centile, –0.3 SD)	33 cm (10 centile, − 1.1 SD)	33 cm(75 centile)	35 cm(50 centile, 0 SD)	NA	33 cm (10 centile, − 1.1 SD)	NA	NA	NA	NA	NA	35.5 cm (0.5 SD)	28 cm (<3rd centile	33.5 cm (50–75th centile)	NA	NA	NA	NA	NA	NA	NA	NA	NA	NA	NA	NA	NA	NA
Infant feeding difficulties	NA	NA	NO	NA	NA	Y	NA	NA	NA	NA	NA	NA	NA	NA	NA	NA	Y	NA	NA	NA	Y(eczema and gastroesofageal reflux)	Y(gastroesophageal reflux)	NA	NA	NA	NA	NA	NA	NA	NA	NA	NA	NA
Neurodevlopmental
Autism spectrum disorder (criteria)	NA	NA	NO	NA	NO	Y(stereotypic movements, avoidance of eye contact)	NO	NO	NO	NA	NA	NO	Y	NA	Y	NO	NA	NA	NA	NA	NA	NA	NA	NA	NA	NA	NA	NA	NA	NA	NA	NA	NA
Childhood speech delay	Y	Y	NO	Y(Only able to produce single tones)	Y(first words spoken after 15 months)	Y(first words spoken at 3 years)	Y(severe speech delay,not speak any word at 4 years but understood simple orders)	Y( severe speech delay or poor speech ,only few words spoken at 15 years)	Y(first words spoken at 24 months and further impaired expression)	NA	Y	Y(absent speech)	Y(few words)	Y	Y(few words)	Y( few words)	Y(13Y,she spoke no words but could follow simple commands. Communication was poor with little eye contact)	NA	Y(could not speak any meaningful words at 17 months of age)	Y	Y(spoke only 10 words at the age of 4 years)	NA	NA	NA	NA	NA	NA	NA	NA	NA	NA	NA	NA
Childhood motor delay	Y	Y( muscular hypotonia)	Y(her gait was unsteady for a long time)	Y(unsteady gait)	Y(unaided walking after 3 years)	Y(unaided sitting and walking at 13 and 24 months, respectively)	Y(sat at 10 months and walked at 3 years)	Y(unaided sitting and walking at 12 and 20 months, respectively)	Y	Y	Y(unaided sitting and walking at 12 and 36 months, respectively)	Y(walk at 23 months)	Y(walk at 29 months)	Y(walk at 25 months)	Y(walk at 36 months,dysarthria))	Y(Walk months not acquired yet)	Y(walk at 23 months)	Y(walking at 20 months)	Y(she could sit at 17m)	NO(sit independently at the age of 5 months and walk at the age of 11 months0	Y(walking independently at the age of 24 months)	NA	Y	NA	NA	NA	NA	NA	NA	NA	NA	NA	NA
Intellectual disability/Global developmental delay	Y	Y	NO	NA	Y( mild-moderate ID)	Y(mild-moderateID)	Y(moderate ID)	Y(moderate ID)	Y(mild-moderateID,DD)	NO(No ID but learning disability)	Y(moderate ID)	Y	Y	Y	Y	Y	Y(severe DD)	Y(mild DD)	Y(DD)	NA	NA	Y	NA	NA	NA	Y(failure to thrive)	Y(failure to thrive)	NA	NA	NA	NA	Y(failure to thrive)	NA
Intellectual quotient (method, score)	50 (Snijders–Oomen Non-Verbal Intelligence Test–revised)	NA	NA	NA	NA	NA	NA	43(Ruth Griffiths developmental scale)	NA	NA	49	NA	NA	NA	NA	NA	NA	NA	NA	NA	NA	NA	NA	NA	NA	NA	NA	NA	NA	NA	NA	NA	NA
Regression of developmental milestones	NA	NA	NA	NA	NA	NA	NA	NA	NA	NA	NA	NA	NA	NA	NA	NA	Y(growth acceleration with W: 18 kg, H: 107 cm, and OFC: 52 cm)	NA	NA	NA	NA	NA	NA	NA	NA	NA	NA	NA	NA	NA	NA	NA	NA
other developmental problems?	truncal muscular hypotonia and hypertonia of the extremities and monotonous movements	NA	NA	NA	NA	NA	NA	NA	NA	NA	NA	NA	NA	NA	NA	NA	NA	NA	NA	Y(mixed specific developmental disorder)	NA	Y(prenatal growth retardation)	Y(depth perception)	NA	NA	NA	NA	NA	NA	NA	NA	NA	NA
behavior problem
Anxiety (type)	NA	NA	NA	NA	NA	NA	NA	NA	NA	NA	NA	NA	NA	NA	NA	NA	NA	NA	NA	NA	NO(no behavioral problems)	Y	NA	NA	NA	NA	NA	NA	NA	NA	NA	NA	NA
ADHD (criteria)	NA	NA	NA	NA	NA	NA	NA	Y	NA	NA	NA	NA	NA	NA	NA	NA	NA	NA	NA	NA	NO(no behavioral problems)	NA	NA	NA	NA	NA	NA	NA	NA	NA	NA	NA	NA
Repetitive behavior	NA	NA	NA	Y	NA	Y(stereotypic movements)	NA	NA	NA	NA	NA	NA	NA	NA	NA	NA	Y(Stereotypic movements of the hands and head)	NA	NA	NA	NO(no behavioral problems)	NA	NA	NA	NA	NA	NA	NA	NA	NA	NA	NA	NA
Obsessive behavior	NA	NA	NA	NA	NA	NA	NA	NA	NA	NA	NA	NA	NA	NA	NA	NA	NA	NA	NA	NA	NO(no behavioral problems)	NA	NA	NA	NA	NA	NA	NA	NA	NA	NA	NA	NA
Aggressive behavior	NA	NA	NA	NA	NA	NA	NA	NA	Y	NA	NA	NA	NA	NA	NA	NA	NA	NA	NA	NA	NO(no behavioral problems)	Y	NA	NA	NA	NA	NA	NA	NA	NA	NA	NA	NA
Self-injury behavior	NA	NA	NA	NA	NA	NA	NA	NA	NA	NA	NA	NA	NA	NA	NA	NA	NA	NA	NA	NA	NO(no behavioral problems)	NA	NA	NA	NA	NA	NA	NA	NA	NA	NA	NA	NA
other behavior problem	NA	NA	NA	NA	NA	Y(stereotypic movements,avoidance of eye contact)	NA	Y(agitation, restlessness, overfriendliness and hyperactivity)	NA	NA	NA	NA	NA	NA	Y(Behavioral troubles)	NA	NA	NA	NA	NA	NO(no behavioral problems)	Y(attention deficit disorder)	NA	NA	NA	NA	NA	NA	NA	NA	NA	NA	NA
Neurological problem
Macrocephaly (OFC w/% or SD)	NA	NA	NA	NA	NA	NA	NA	NA	NA	NA	NA	NA	NA	NA	NA	NA	NA	NA	NA	NA	NA	NA	NA	NA	NA	NA	NA	NA	NA	NA	Y(large head size)	NA	NA
Microcephaly (OFC w/% or SD)	NA	NA	NA	NA	NA	NA	NA	NA	NA	NA	NA	NA	NA	NA	NA	NA	NA	Y	NA	NA	NA	NA	NA	NA	NA	NA	NA	NA	NA	NA	NA	NA	NA
malformations of cortical development (MCD)	NA	NA	NA	NA	NA	delayed (cortical) myelination	NA	NA	NA	NA	NA	NA	NA	NA	NA	NA	NA	NA	NA	NA	NA	NA	NA	NA	NA	NA	NA	NA	NA	NA	NA	NA	NA
Brain MRI/CT	N	NA	NA	N	NA	MRI,delayed cortical myelination	Y(A short and thick corpus callosum, a cyst from cavum vergae and an arachnoid cyst were evident)	cMRI,normal	cMRI(periventricular small round signal alterations of the white matter in line with a myelination disorder (data not shown))	NA	Y(Normal MRI and MRS)	NA	NA	NA	Y(Moderate VM)	NA	Y(periventricular white matter anomalies (Figure 1k–m))	NA	N	NA	NA	NA	NA	NA	NA	NA	NA	NA	NA	NA	NA	NA	NA
Brain EEG	NA	NA	NA	Y(epileptiform)	NA	NA	NA	NA	NO	Y(Generalized slowing and occa- sional frontal sharp waves; no organized seizure activit)	NA	NA	NA	NA	NA	NA	NA	NA	NA	N	NA	NA	NA	NA	NA	NA	NA	NA	NA	NA	NA	NA	NA
EMG	NA	NA	NA	NA	NA	NA	NA	NA	NA	NA	NA	NA	NA	NA	NA	NA	NA	NA	NA	NA	NA	NA	NA	NA	NA	NA	NA	NA	NA	NA	NA	NA	NA
Seizure (specify type, relation with fever, frequency etc)	NA	NA	NA	Y(Seizures begin at the age of 3 and 7 months, with 2-3 episodes per month)	NA	NA	NA	Y(In the neonatal period,one seizure)	NA	NA	NA	NO	NO	NO	NO	NO	NA	NA	NA	NA	NA	NA	NO	NO	Y(petit mal)	NO	NO	NO	NO	NO	NO	NO	NO
Epilepsy (specified in details)	NA	NA	NA	NA	NA	NA	NA	NA	NA	NA	NA	NA	NA	NA	NA	NA	NA	NA	NA	NA	NA	NA	NA	NA	NA	NA	NA	NA	NA	NA	NA	NA	NA
Sleep disturbances	NA	NA	NA	NA	NA	NA	NA	NA	NA	NA	NA	NA	NA	NA	NA	NA	NA	NA	NA	NA	NA	NA	NA	NA	NA	NA	NA	NA	NA	NA	NA	NA	NA
Other neurological problem?	NA	NA	NA	NA	Y(muscular hypotonia)	Y(muscular hypotonia,hyperreflexia without spasticity or pyramidal signs, ataxia)	NA	Y(muscular hypotonia)	Y(muscular hypotonia)	NA	NO( Results of neurological examination were otherwise normal)	Y(Hypotonia)	NA	Y(Hypotonia)	Y(Hypotonia,Ataxia)	Y(Hypotonia)	Y(global hypotonia)	NA	NA	NA	NA	NA	NA	NA	NA	NA	NA	NA	NA	NA	NA	NA	NA
Systemic
Weight (w/% and SD)	9.8 kg (25th–50th centile 1y1m)	NA	NA	NA	46 kg ,11y(75 − 90 centile, 0.8 SD)	12.5 kg, 3y(10 centile)	14.6 kg (25 − 50 centile, − 0.5 SD)	normal,15y(50 centile)	12.4 kg,3y(<3 centile, − 2.6 SD)	25 kg, 8y(25 centile)	normal (50 centile)	NA	NA	NA	NA	NA	58 kg,13y(+1.5 SD)	12.1 kg,4y (<3rd centile)	9.6 kg,17m(25–50th centile)	18.5 kg (25th centile)	14.55 kg (0 SD)	NA	NA	NA	NA	NA	NA	NA	NA	NA	NA	NA	NA
Height (w/% and SD)	74 cm (10th–25th centile 1y1m)	NA	117 cm (25th centile 6y6m)	NA	143 cm,11y (25−50 centile, −0.5 SD)	93 cm, 3y(10 centile)	96 cm (10− 25 centile, − 0.9 SD)	normal,15y(50 centile)	88 cm,3y(3− 10 centile, − 1.3 SD)	127 cm, 8y(10− 25 centile)	normal (50 centile)	NA	NA	NA	NA	NA	160 cm,13(+1.0 SD)	90.9 cm,4y (<3rd centile)	73.3 cm,17m (<3rd centile)	107.5 cm (10th–25th centile)	97 cm (2.25 SD)	NA	NA	NA	NA	NA	NA	NA	NA	NA	NA	NA	NA
OFC (w/% and SD)	45 cm (10th–25th centile 1y1m)	NA	50.5 cm (10th–25th centile 6y6m)	NA	55.5 cm ,11y(90 − 97 centile, +2 SD)	49.5 cm, 3y(25 centile)	51 cm (75 centile, +1 SD)	normal,15y(10 centile)	48 cm,3y(25 − 50 centile, − 0.3 SD)	54 cm, 8y(75 centile)	normal (50 centile)	NA	NA	NA	NA	NA	55 cm13y, (0 SD)	46.8 cm,4y (<3rd centile	45.0 cm ,17m(10–25th centile)	48.5 cm (<3rd centile)	50 cm (0.5 SD)	NA	NA	NA	NA	NA	NA	NA	NA	NA	NA	NA	NA
Congenital heart defects	Y(4y,a complex congenital heart defect with supracardial total anomalous pulmonary venous connection, TAPVC，pulmonary atresia with ventricular septal defect and multifocal pulmonary perfusion )	Y(TOF,Cyanotic tetralogy)	Y(pVSD,a perimembranous VSD that closed spontaneously)	Y(VSD)	NO	NO(No heart defect was identified through echocardiogram)	NO	NO	NO	Y(PFO)	Y(VSD,ventricular septum defect, had closed spontaneously at 3 years)	Y(PFO)	NA	NO	NA	NO	NA	NA	NA	NO	Y(PFO)	Y(ASD②)	NA	NA	NA	NA	NA	NA	NA	NA	NA	NA	NA
GastorintertiNAl disturbance	NA	NA	NA	NA	NA	NA	NA	NA	NA	NA	NA	NA	NA	NA	NA	NA	NA	NA	NA	NA	NA	NA	NA	NA	NA	NA	NA	NA	NA	NA	NA	NA	NA
skeletal deformity	Y(a broad forehead, bitemporal narrowing)	Y(prominent occipital protuberance, a broad forehead)	NA	Y(Left little finger with two segments, scoliosis)	Y(bilateral cubitus valgus)	Y(Clinodactyly)	Y(congenital torticollis)	Y(Arthrogryposis of the hands, ulnar deviated club hands, camptodactyly of the toes, cutaneous syndactyly of toes 2–3)	Y(bilateral clinodactyly of the fifth rays of her hands)	Y(widely spaced teeth)	NA	NA	NA	NA	NA	NA	Y(metatarsus varus,short neck)	NA	NA	NA	NA	NA	NA	NA	NA	NA	NA	NA	NA	NA	NA	NA	NA
ocular deformity	NA	NA	NA	NA	NA	NA	NA	NA	NA	NA	Y(deeply set eyes, horizontal and laterally extended eyebrows, lower lid entropion)	NA	NA	NA	NA	NA	Y(short, upslanted palpebral fissures)	NA	NA	NA	NA	NA	NA	NA	NA	NA	NA	NA	NA	NA	NA	NA	NA
Vision impairment	Y(upslanting palpebral fissures)	Y(upslanting palpebral fissures)	NA	Y(Blepharoptosis)	Y(Myopia,upslanted palpebral fissures, hypertelorism, ptosis)	Y(Hypermetropia,epicanthal folds)	Y(Hypermetropia,astigmatism,upslanting small palpebral)	Y(upslanting palpebral fissuresvisual is normal)	Y(hypermetropia,strabismus,)	NA	NA	Y(upslanting palpebral fissure)	NA	NA	NA	NA	NA	NA	NA	Y(Visual impairment and strabismus)	Y(small eyelids)	NA	Y(crossed eyes)	NO	NO	Y(farsighted,crossed eyes)	Y(crossed eyes)	Y(nearsighted)	Y(farsighted,crossed eyes,astigmatism)	Y(ptosis,crossed eyes,lazy eye,farsighted)	Y(farsighted, astigmatism)	NO	Y(astigmatism)
hearing impairment	NA	NA	NA	NA	NA	NA	NA	NO(auditory function is normal)	NA	Y(unilateral conductive hearing loss)	NA	NA	NA	NA	NA	NA	NA	NA	NA	N	N	NA	NA	NA	NA	NA	NA	NA	NA	NA	NA	NA	NA
facial deformity? (description)	Y(micrognathia,flat nasal root, bulbous nose with short alae nasi,deep philtrum,macroglossia)	Y(micrognathia,a flat nasal root, a bulbous nasal tip with small nares, a deep and short philtrum)	Y(broad nasal bridge)	Y(Skew head deformity, eyelids Sagging, flat bridge of nose, sunken corners of both sides of mouth)	Y(triangular face, a bulbous nose,widely spaced teeth and prognathism,short neck)	Y(broad forehead, mild bitemporal narrowing,flat and broad nasal bridge, rounded nasal tip, broad columella,marked philtrum and full lips)	Y(plagiocephaly, brachycephaly, frontal bossing, frontal hair upsweep, large anterior fontanel, facial asymmetry with macrostomia, upslanting small palpebral fissures and strabismus.)	Y(frontal hair upsweep, upslanting palpebral fissures, thick eyebrows with medial flare, wide and depressed nasal bridge, broad nasal tip,frontal bossing, wide and often open mouth with downturned corners, and bulbous macrostomia with thick lip vermilion)	Y(facial dysmorphism with a broad forehead, slight bitemporal narrowing,broad nasal bridge, rounded nasal tip, marked philtrum)	Y(triangular facies, short philtrum, prominent columella)	Y(round face, brachycephaly, bitemporal narrowing,depressed nasal bridge, and an open mouth with downturned corners)	Y(Bulbous nasal tip,Hypotonic open-mouth,Deep philtrum)	Y(Bulbous nasal tip,Cupid-bow upper lip,Hypotonic open-mouth,Thin vermillon border)	Y(Bulbous nasal tip,Cupid-bow upper lip,Hypotonic open-mouth,Thin vermillon border,Deep philtrum)	Y(Bulbous nasal tip,Cupid-bow upper lip,Hypotonic open-mouth,Thin vermillon border,Deep philtrum)	Y(Bulbous nasal tip,Cupid-bow upper lip,Hypotonic open-mouth)	Y(rightsided convergent strabismus, a long nose with a broad nasal bridge, a wide open mouth, a high palate with repaired posterior cleft palate,micrognathia, glossoptosis and posterior U-shaped cleft palate)	NA	Y(down-slanting palpebral fissures, the flat nasal bridge, midface hypoplasia, short philtrum, and high-arched palate)	NA	Y(small eyelids and mild retrognathia)	Y(synophrys,highly arched eyebrows,long curly eyelashes,anteverted nostrils,short neck)	NA	NA	NA	NA	NA	NA	NA	NA	NA	NA	NA
hands deformity	NA	NA	NA	Y(Left little finger with two joints)	NA	Y(fifth finger clinodactyly)	NA	Y(Arthrogryposis of the hands, ulnar deviated club hands, camptodactyly of the toes, cutaneous syndactyly of toes 2–3 and decreased palmar creases were noted)	Y(bilateral clinodactyly of the fifth rays of her hands)	NA	NA	Y(Duplicated thumb)	NA	NA	NA	NA	Y(broad palms)	NA	NA	NA	NA	Y(5th finger clinodactyly,abnormal palmar crease)	NA	NA	NA	NA	NA	NA	NA	NA	NA	NA	NA
ears deformity	Y(large, low set ears)	Y(large, low set ears)	NA	Y(Lower ear position)	Y(low set ears)	Y(low set, posteriorly rotated ears with an uplift of the ear lobule)	Y(preauricular tags)	Y(low set ears)	Y(slight uplift of the ear lobules)	Y(low set ears with irregular antihelices)	Y(low set and posteriorly rotated ears)	NA	NA	NA	NA	NA	Y(posteriorly rotated ears with a prominent antihelical stem and antitragus noted bilaterally.)	NA	Y(lowset ears)	NA	NA	Y(low set ears)	NA	NA	NA	NA	NA	NA	NA	NA	NA	NA	NA
feet deformity	NA	Y(overlapping of the fifth toe over the fourth toe)	NA	NA	Y(adduction of feet)	NA	NA	NA	NA	NA	NA	Y(II-III toes syndactyly)	NA	NA	NA	Y(Bilateral talipes)	NA	NA	NA	Y(clubfoot)	NA	NA	NA	NA	NA	NA	NA	NA	NA	NA	NA	NA	NA
Previous genetic and metabolic testing
Karyotype	N	NA	NA	NA	NA	NA	NA	NA	NA	NA	NA	NA	NA	NA	NA	NA	NA	arr12q24.21(116,440,028- 116,565,159) × 1	arr12q24.21(116,440,028- 116,565,159) × 2	NA	NA	NA	NA	NA	NA	NA	NA	NA	NA	NA	NA	NA	NA
Fragile X	NO	NA	NA	NA	NA	NA	NA	NA	NA	NA	NA	NA	NA	NA	NA	NA	NA	NA	NA	NA	N	NA	NA	NA	NA	NA	NA	NA	NA	NA	NA	NA	NA
Array-CGH	Y	NA	NA	NA	NA	NA	Y	Y	Y	Y	Y	Y	Y	Y	Y	Y	Y(Array-CGH(60 K Agilent) did not reveal copy number variations (CNVs))	NA	NA	Y	Y	NA	NA	NA	NA	NA	NA	NA	NA	NA	NA	NA	NA
Gene panel	NA	NA	NA	NA	NA	NA	NA	NA	NA	NA	NA	NA	NA	NA	NA	NA	NA	NA	NA	NA	NA	NA	NA	NA	NA	NA	NA	NA	NA	NA	NA	NA	NA
Exome sequencing	Y	NA	NA	NA	NA	NA	NA	NA	NA	NA	NA	NA	NA	NA	NA	NA	Y	NA	NA	NA	Y	NA	NA	NA	NA	NA	NA	NA	NA	NA	NA	NA	NA
others (e.g. metabolic test)	Y(FISH)	Y(qPCR)	Y(qPCR)	NA	NA	NA	NA	NA	NA	NA	NA	NA	NA	NA	NA	NA	Y(Echocardiogram was normal)	YU((DQ) was evaluated to be 66,Standard genomic PCR, reverse-transcription PCR (RT-PCR), and Sanger sequencing)	Y(DQ:38,Standard genomic PCR, reverse-transcription PCR (RT-PCR), and Sanger sequencing)	Y(qPCR,RT-PCR,Sanger Sequencing,Western Blot)	Y(metabolic test isnormal,ECG was normal,Sangersequencing)	Y(CNV)	NA	NA	NA	NA	NA	NA	NA	NA	NA	NA	NA
Family History (description)
Family History (description if yes)	NA	NA	NA	N	NO	NA	NA	NA	NA	NA(Two other family members, the index’s mother and a female sibling, had the same facial appearance)	NA	NA	NA	NA	NA	NA	NA	Y(Patients 2 and 3 inherited an intragenic deletion from their mother, who was confirmed as a mosaic carrier of this deletion.)	Y(Patients 2 and 4 inherited an intragenic deletion from their mother, who was confirmed as a mosaic carrier of this deletion.)	NA	NO	NA
Other symptoms not mentioned above	Y(anteriorly positioned anus)	NA	NA	NA	Y(poor coordination without ataxia,high arched palate)	Y(unilateral cryptorchidism)	NA	Y(congenital pneumonia,neonatal jaundice)	NA	Y(pectus excavatum and small but fully descended testes)	Y(inverted and hypoplastic nipples)	Y(cryptorchidism)	NA	NA	Y(Micropenis)	Y(umbilical hernia)	Y(hirsutism of the back)	Y(premature craniosynostosis of the metopic suture and the sagittal suture)	NA	Y(plagiocephaly,peculiarities of dermatoglyphics)	NA	Y(hirsutism, generalized)	Y(low muscle tone,otitis media)	Y(low muscle tone,hyperthyroidism,diarrhea,otitis media)	Y(low muscle tone,constipation,otitis media)	Y(low muscle tone,GERD,UTI)	Y(low muscle tone，diarrhea, GERD, constipation,otitis media, UTI, pneumonia)	Y(constipation,pneumonia)	Y(low muscle tone)	Y(spastic cerebral palsy, high muscle tone)	Y(low muscle tone,otitis media, UTI, pneumonia,tibial torsion)	Y(low muscle tone,constipation,otitis media,tibial torsion)	Y(low muscle tone, high muscle tone,constipation)
NA:no available
N:normal
m:months
Y:yes
y:years
W:weeks
d:days
ID:intellectual disability
DD:developmental delay
GDD:global developmental delay
SMA:spinal muscular atrophy
SMA-LED:spinal muscular atrophy of lower extremity dominant
ACC:agenesis of corpus callosum
GTCS:Generalized onset tonic-clonic seizures
CSWS:continuous spikes and waves during sleep
ADHD:attention deficit hyperactivity disorder
ASD①:autism spectrum disorder
ASD②:atrial septal defects
WES: whole exome sequencing
SES:Single exome sequencing
WGS: whole genome sequencing
MCD:malformations of cortical development
AD:autosomal dominant
MIP:molecular inversion probe
CMA:array-CGH/SNP-array
MRFACD:mental retardation and distinctive facial features with or without cardiac defects
VM:VentriculoMegaly
WM:white matter
PFO:patent foramen ovale
CoA：aortic coarctation
DTGA:transposition of the right ring of the great artery
VSD:ventricular septal defect
PVSD:Perimembranous ventricular septal defect
TAPVC:Complete pulmonary venous ectopic connection
TOF:Tetralogy of Fallot
GERD:gastroesophageal reflux disease
UTI:urinary tract infection
